# Supplementary material for: Measuring the Economic Impacts of a Circular Economy: an Evaluation of Indicators
Source: Circ Econ Sustain. 2022 Aug 14;3(2):657–92. doi: 10.1007/s43615-022-00190-w (PMC10317896; doi:10.1007/s43615-022-00190-w)
Supplement: Supplementary file 1 — Supplementary file1 (XLSX 33 KB) [file 43615_2022_190_MOESM1_ESM.xlsx]

## Sheet: Evaluation of meso eCEis
	Analysis of meso economic CE indicators (eCEis) based on the general (validity, reliability, utility) and inferred therefrom specific (systemic, diagnostic, consistent, transparent, robust, practical, useful) evaluation criteria for meso eCEis.										Validity				Reliability				Utility
											Systemic		Diagnostic		Consistent & Transparent		Robust		Practical		Useful
											Adopts LCT approach	Distinguishes different CSs	Identifies causation	Shows improvements over time / provides information	Gives the same result on separate occasions; reproducible.	Transparent	Result is independent from minor changes and errors	Based on an established CE assessment framework	Feasible in terms of data input (data can be collected at a reasonable cost)	Flexible	Addresses the needs of stakeholders	Simple / intuitive
											Considers the economic impacts from CSs implementation across the entire life cycle of products or services materials, i.e., includes pre-production (raw materials extraction and processing), production, use, and end-of-use (EOU) (recycling, disposal) phases in the evaluation.	Distinguishes different CSs (e.g., reuse, recycle, refurbish…), the implementation of which have economic impacts, instead of focusing on one particular CS such as recycling.	Identifies cause-effect relationships, i.e., measures the economic impact from CSs implementation.	Shows improvements over time, or, alternatively, tracks progress, provides a benchmark, or identifies areas of improvement that are related to the economic impacts.	Gives the same result on separate occasions, e.g., if used repeatedly by different stakeholders (e.g., researchers, policy makers, or practitioners).	Comes with a clear description of an indicator development and application, and extensively discusses its limitations and/or uncertainties (e.g. data-related, methodological).	Gives the same result independently from minor changes or errors in the model.	Based on internationally standardized and established CE assessment frameworks (e.g., LCA, LCC, MFA, MFCA).	The data can be collected at a reasonable cost.	Can be applied in various industries and for various products or services.	Can address the economic needs or objectives of stakeholders (e.g., industrial, political).	Its logic is simple/intuitive and the result can be easily communicated, e.g., in a single aggregated value.
	Abbreviation	Full name	Author	Year	Sector	Dimensionality	Meso sub-level	Description	Unit (for the economic part of the indicator)		Yes = 4 life cycle phases are covered (pre-production, production, use, and EOU); Partly = 3 life cycle phases are covered; No = 0-2 life cycle phases are covered.	Yes = more than 3 CSs are distinguished; Partly = 2-3 CSs are distinguished; No = 0-1 CS is distinguished.	Yes = the indicator measures an economic impact and it is clear how the impact changes depending on the implementation of a particular CS. Partly = the indicator measures an economic impact, however, it is unclear how the impact changes depending on the implementation of a particular CSs. No = the indicator does not measure an economic impact.	Yes = the indicator shows improvements over time, or, alternatively, tracks progress, provides a benchmark, or identifies areas of improvement that are related to economic impacts. Partly = the indicator identifies areas of improvement, but it does not show improvements over time, track progress, or provide a benchmark. No = the indicator does not identify areas of improvement and does not show i…	Yes = the indicator gives the same result on separate occasions, e.g., if used repeatedly by different stakeholders (e.g., researchers, policy makers, or practitioners). Partly = the indicator gives slightly different results (within one standard deviation of the mean in a normal distribution) on separate occasions, e.g., if used repeatedly by different stakeholders (e.g., researchers, policy mak…	Yes = the indicator comes with a clear description of an indicator development and application, and extensively discusses its limitations and/or uncertainties (e.g. data-related, methodological). Partly = the indicator comes with a clear description of an indicator development and application, however, the discussion of its limitations and/or uncertainties is rather incomprehensive or absent. No …	Yes = the indicator shows the same result independently from minor changes or errors in the model. Partly = the indicator shows slightly different results (within one standard deviation of the mean in a normal distribution) depending on minor changes or errors in the model. No = the indicator shows different results (outside one standard deviation of the mean in a normal distribution) depending o…	Yes = the indicator uses LCA- or MFA-based assessment frameworks (e.g., LCA, LCC, MFA, MFCA) as main methodology. Partly = the indicator uses LCA- or MFA-based assessment frameworks as additional or secondary methodology. No = the indicator does not use LCA- or MFA-based assessment frameworks. N/A = the information on methodology is not provided.	Yes = the indicator can be calculated with the data from publicly available databases and/or literature sources that are free of charge (e.g., governmental databases, open access academic journals or reports). Partly = the indicator can be calculated with the data from paid databases and literature sources (e.g., Ecoinvent database, non-open access academic journals or reports), and/or the data f…	Yes = the indicator can be applied in various industries and for various products and services. Partly = the indicator can be applied in various industries, but not for various products and services. No = the indicator cannot be applied in various industries and for various products and services.	Yes = the indicator can address economic needs or objectives of stakeholders and clearly specifies its target audience (e.g., industrial, institutional, or political decision-makers). Partly = the indicator can address economic needs or objectives of stakeholders, however, it does not clearly specify its target audience. No = the indicator cannot address the economic needs or objectives of any st…	Yes = the logic of the indicator is simple/intuitive, and the result is communicated in a single value. Partly = the logic of the indicator is simple/intuitive, however, the result is not communicated in a single value; the result is communicated in a single value, however, the logic of the indicator is rather complex and/or non-intuitive. No = the logic of the indicator is rather complex and/or …
1	HLCA	Hybrid life cycle assessment	Chen W., Oldfield T.L., Cinelli P., Righetti M.C., Holden N.M.	2020	academia	multidimensional	value chain	The method evaluates and optimizes the sustainability of supply chain through a hybrid life cycle assessment model. The model considers the economic (gross value added), social (employment hours) and environmental (GHG emissions) impacts using the example of potato pulp valorisation in the biocomposite supply chains (adapted from Chen et al. 2020).	EUR per unit of biocomposite plant pot production		No. The indicator covers the pre-production (potato production and processing) and production (transformation of potato pulp into biopolymer and biocomposite production) phases, however, it does not consider the use and EOU phases.	No. The indicator considers only recycle (potato pulp valorisation).	Yes. The indicator measures an economic impact (gross value added) and it is clear how the impact changes depending on the implementation of a particular CS (potato pulp valorisation).	Yes. The indicator can provide information about the economic impact over time.	N/A	Partly. The indicator development is clearly described and its application is illustrated using the example of the biocomposite supply chains. However, the discussion of its limitations and uncertainties is rather incomprehensive.	N/A	Yes. The indicator uses LCA as main methodology to calculate economic impacts.	Partly. The indicator can be calculated with the data from Ecoinvent database and input-output database EXIOBASE.	Yes. The indicator can be applied in various industries and for various products and services.	Yes. The indicator "provided a comprehensive sustainability information for stakeholders of biocomposite supply chain and enable to develop management strategies or trade-off decisions." (Chen et al. 2020). Hence, the indicator can address the economic needs or objectives of political stakeholders.	Yes. The logic of the economic assessment is intuitive, and the result is communicated in a single value (economic value added).
2	EPOS	Enhanced energy and resource Efficiency and Performance in process industry Operations via onsite and cross-sectorial Symbiosis	Cervo H., Ogé S., Maqbool A.S., Alva F.M., Lessard L., Bredimas A., Ferrasse J.-H., Eetvelde G.V.	2019	academia	multidimensional	eco-industrial park	The EPOS methodology is developed in the framework of the H2020 European project EPOS with the objective to enable cross-sectoral industrial symbiosis (IS). EPOS methodology aims at facilitating the preliminary assessment, the engagement of stakeholders, the identification of IS opportunities, and the feasibility definition. It defines inter alia synergy scenarios and assesses them economically t…	various (specified in the description)		No. The indicator follows cradle-to gate approach, covering "only the life cycle steps from the resource extraction to the factory gate; it does not include distribution, use, and end-of-life stages" (Cervo et al. 2019).	Yes. The indicator considers a wide range of CSs, such as reduce, reuse, recycle, repurpose, or recover.	Partly. The indicator measures an economic impact (positive and negative economic values), however, it is unclear how the impact changes depending on the implementation of a particular CSs (or IS opportunity).	Yes. The indicator identifies areas of improvement (IS opportunities) and can track progress.	N/A	Yes. The development of EPOS methodology and its economic part is clearly described, the limitations are extensively discussed, and the indicator application is illustrated using the example of an industrial cluster located in the Humber region of UK.	N/A	No. The economic impacts are calculated using a cost-benefit analysis. The indicator does not use LCA- or MFA-based assessment frameworks.	Partly. For the economic assessment, primary data from the study participants (industrial partners) is used, and supplemented with the secondary data from literature and quotes of technology providers (e.g., transport, treatment, raw material) (Cervo et al. 2019).	Yes. The indicator can be applied in various industries and for various products and services.	Yes. The methodology is "meant to be used by IS practitioners and give them a clear pathway to follow in order to create symbioses in their territory. As the methodology requires to collect information from several entities, and to spend time on this specific activity, IS facilitators (e.g., consultancies, chamber of commerce, universities) are more likely to use it; industries are alternative po…	Partly. The individual steps of the EPOS methodology and its economic part (CBA) are simple/intuitive and widely used in the literature. However, the CBA requires the information from the previous steps of the analysis that are based on various qualitative methods, making thus the overall economic assessment rather complex.
3	WCI	Wastewater Circonomics Index	Kayal et al.	2019	academia	multidimensional	eco-industrial park	The Circonomics Index measures the circularity of wastewater industry. The component indicators of the index are linked directly to the three Rs - reduce, reuse and recycle. Specifically, the index is a product of Wastewater Production Efficiency Indicator (for reduce), Composite Wastewater Reuse Indicator (for reuse), and Wastewater Recycling Indicator (for recycle). The indicators consider vari…	%		No. The indicator covers the EOU phase (waste water treatment plant), however, it does not consider the pre-production, production, and use phases.	Partly. The indicator considers reduce, reuse, and recycle (De Pascale et al. 2021).	Yes. The indicator measures an economic impact through three component indicators and it is clear how the impact changes depending on the implementation of a particular CS.	Yes. The indicator can provide information about the economic impact over time.	N/A	Partly. The indicator development is clearly described and its application is illustrated using the example of waste water industry in Jordan. However, the discussion of its limitations and uncertainties is rather incomprehensive.	N/A	No. The economic impacts are calculated using the index consisting of three component indicators. The indicator does not use LCA- or MFA-based assessment frameworks.	Yes. The indicator uses the data from publicly available sources (Ministry of Water and Irrigation, Jordan Valley Authority, the Central Bank of Jordan, open access academic journals).	No. The indicator is targeted to waste water industry and hence cannot be applied in various industries and for various products and services.	Yes. The Circonomics Index and its three components are important tools for governments in countries that adopt the circular economy strategy. Hence it can address the economic needs or objectives of political stakeholders.	Yes. The logic of the indicator is intuitive, and the result is communicated in a single value.
4	EEIX	Eco-efficiency Index	Laso et al.	2018	academia	multidimensional	value chain	The indicator links the environmental performance of a product to its economic value by combining LCA and LCC (economic value added) assessments. The LCA-LCC results are coupled to linear programming tools to derive a composite eco-efficiency index. The economic part of the study measures i) cost reductions by calculating the costs of raw materials, pre-processing, processing and manufacturing, p…	Costs, incomes, and value added are measured in € per functional unit (FU), where FU = 1 kg of fresh anchovy captured in the fishing stage.		No. The indicator follows cradle to gate approach, covering the pre-production (production and processing of raw materials) and production (anchovy processing and manufacturing) phases, however, it does not consider the use and EOU phases.	Yes. The indicator accounts for valorisation strategies (recycle, repurpose), considers the impacts related to a CS "reduce" (impacts from packaging and transportation), and accounts for the EOU strategies of the by-products of processes steps prior the EOU of the final product (landfilling with biogas recovery and incineration with energy recovery).	Yes. The indicator measures an economic impact (total costs, total incomes, and value added) and it is clear how the impact changes depending on the implementation of a particular CS.	Yes. The indicator can provide information about the economic impact over time.	N/A	Yes. The indicator development is clearly described, the limitations are discussed, and the indicator application is illustrated using the example of the anchovy canning sector in Cantabria.	N/A	Yes. The indicator uses LCA and LCC as main methodology to calculate economic impacts.	Partly. The indicator can be calculated with the data from Ecoinvent database and retail market prices.	Yes. The indicator can be applied in various industries and for various products and services.	Yes. The indicator can "guide priority measures to avoid food losses and promote sustainable policy to improve the eco-efficiency of food products" (Laso et al. 2018), and hence it can address economic needs or objectives of political stakeholders.	Yes. The logic of the indicator is intuitive, and the result is communicated in a single value (economic value added)
5	BWM	Best-Worst Method	Zhao et al.	2017	academia	multidimensional	eco-industrial park	The method evaluates the benefit of eco-industrial parks in terms of circular economy and sustainability. It proposes an index system, which includes economic, social, and environmental benefit criteria with nine quantitative sub-criteria and four qualitative sub-criteria. The key economic benefit sub-criteria include annual average growth rate of industrial added value (quantitative), the propor…	%		N/A	No. The economic part of the indicator (economic benefit sub-criteria) does not distinguish different CSs.	Partly. The indicator measures an economic impact (economic benefit sub-criteria), however, it is unclear how the impact changes depending on the implementation of a particular CSs.	Yes. The indicator can provide information about the economic impact over time.	N/A	Partly. The indicator development and application are clearly described, and its application is illustrated using the example of five eco-industrial parks in China. However, the discussion of its limitations and uncertainties is rather incomprehensive.	N/A	No. The economic impacts are calculated using the system of weighted sub-criteria. The indicator does not use LCA- or MFA-based assessment frameworks.	Partly. The indicator can be calculated with the data based on subjective expert opinions (for qualitative sub-criteria) and the data from official website of eco industrial parks and the environmental protection department (for quantitative sub-criteria).	Yes. The indicator can be applied in various industries and for various products and services.	Yes. The indicator can make contributions in improving the management level, enhancing the material and energy utilization efficiency, as well as providing reference for the related policy formulation. Hence it can address the economic needs or objectives of industrial and political stakeholders.	Yes. The logic of the weighted sub-criteria is intuitive, and the result is communicated in a single value.
6	CETUS	Circular Economy Toolbox US	US Chamber of Commerce Foundation https://www.uschamberfoundation.org/circular-economy-toolbox/about-circularity/measuring-circular-economy	2017	other organisation	multidimensional	value chain	Toolbox of 11 CE indicators, where two indicators - Estimated Cost Savings per Rental (ECSR) and Return on investment (ROI) - are related to economic impacts and therefore assessed jointly. ECSR measures what an individual saves when leasing or renting versus buying a new product. ROI (usually in %) expresses the profit made for a set investment: (net profit/cost of investment) x 100. Often used …	various		No. The two economic indicators cover together the production and use phases, however, they do not consider the pre-production and EOU phases.	No. Although the overall toolbox accounts for reuse, remanufacture, and recycle (Saidani et al., 2019), the two economic indicators ECSR and ROI account only for the CS related to leasing and reduce (e.g., investments in energy-efficiency, optimization measures).	Yes. ECSR measures the economic impact from leasing (value preserved from leasing or renting versus buying a new product) and ROI measures the economic impact from investing (value generated from a set investment); it is clear how the impact changes depending on the implementation of a particular CS.	Yes. Providing information is the primary usage/purpose of the indicator (Saidani et al., 2019).	N/A	No. The indicator does not come with a clear description of an indicator development and application, and the discussion of its limitations and/or uncertainties is rather incomprehensive or absent.	N/A	No. The indicator does not use LCA- or MFA-based assessment frameworks.	Partly. The indicator can be calculated with Life Cycle Inventory data (Saidani et al., 2019), obtained from e.g. Ecoinvent.	Yes. The indicator can be applied in various industries and for various products and services.	Partly. Facilitation of decision-making is the secondary possible usage/purpose of the indicator (Saidani et al., 2019).	Yes. The logic of two economic indicators is intuitive, and they communicate results in a single value.
7	VRE	Value-based Resource Efficiency	Di Maio et al.	2017	academia	unidimensional	value chain	The indicator assesses resource efficiency and circular economy in terms of the market value of 'stressed' resources. Specifically, it focuses on the value of non-sustainable/stressed inputs to the economy, in relation to output. The input is what traditional industry sectors use, such as energy, raw materials, labour, semi-finished components, etc. The output is the value added of the economy /i…	ratio		Partly. The indicator covers pre-production (raw materials, parts, components), production (production), and EOU (end-of-life products) phases, however, it does not consider the use phase.	Partly. The indicator considers reuse, remanufacture, and recycle (Saidani et al., 2019).	Partly. The indicator measures an economic impact (output, i.e., value added of a system divided by the mass input for the system), however, it is unclear how the impact changes depending on the implementation of a particular CSs.	Yes. The indicator can provide information about the economic impact over time.	N/A	Partly. The indicator is transparently developed, its application is illustrated on the examples from various industries (computers, buildings, textiles, etc.). However, the discussion of its limitations and uncertainties is rather incomprehensive.	N/A	No. The economic impact is calculated as value added produced by a system (e.g. economy/ industry/sector) divided by the weighted sum of the resources used in the system. The indicator does not use LCA- or MFA-based assessment frameworks.	Yes. The indicator can be calculated using the data from the System of National Accounts. The study uses the monetary data from the Netherlands’ System of National Accounts and the physical data from the Material flow Monitor (Di Maio et al., 2017).	Yes. The indicator can be applied in various industries and for various products and services.	Yes. At a value chain level, the indicator can be used to monitor "actors in the supply chain/or industry sectors"; value-based indicators allow policymakers to "identify stressed resources and to properly formulate, monitor and assess policies and strategies" (Di Maio et al., 2017). Hence, the indicator can address the economic needs or objectives of political stakeholders.	Yes. The logic of the indicator is intuitive, and the result is communicated in a single value (value-based resource efficiency).
8	EEP	Eco-Efﬁciency Performance	Pagotto and Halog	2015	academia	multidimensional	value chain	The study used two complementary input-output (IO)-oriented approaches to analyse the economic and environmental efficiency performance of the Australian food system subsectors in view of providing strategies for efficiency improvement. First, the research involved analysis of required inputs and outputs (desirables and undesirables) for the entire food supply chain in Australia using material fl…	$m		Yes. The indicator covers the pre-production, production, use, and EOU phases.	Partly. The indicator considers reduce and recycle (De Pascale et al. 2021).	Partly. The indicator measures an economic impact (economic value added to the economy), however, it is unclear how the impact changes depending on the implementation of a particular CSs.	Yes. The indicator can provide information about the economic impact over time.	N/A	Partly. The indicator development is clearly described and its application is illustrated using the example of Australian food industry. However, the discussion of its limitations and uncertainties is rather incomprehensive.	N/A	Partly. The indicator uses MFA as secondary methodology to calculate economic impacts.	Partly. The indicator uses the data published by government and private sectors (e.g., Australian Bureau of Statistics; IBIS World Industry Reports). In addition, it uses information available outside Australia and information from experts.	Yes. The indicator can be applied in various industries and for various products and services.	Yes. The indicator is targeted for the Australian government and hence can address the economic needs or objectives of political stakeholders.	Yes. The logic of the indicator is intuitive, and the result is communicated in a single value (net economic benefit in US$).
9	RPI	Resource Productivity Indicator	Wen and Meng	2015	academia	multidimensional	eco-industrial park	The method combines the substance flow analysis (SFA) approach with the resource productivity (RP) indicator to evaluate the contribution of industrial symbiosis (IS) to the development of circular economy (adapted from Wen and Meng 2015).	thousand yuan per ton		No. The indicator covers pre-production and production phases, i.e., printed circuit boards (PCB) production and PCB waste utilization chains, however, it does not consider the use and EOU phases.	Yes. The indicator considers reduce, reuse, recycle, and redesign (De Pascale et al. 2021).	Partly. The indicator measures an economic impact (resource productivity in thousand yuan/ton), however, it is unclear how the impact changes depending on the implementation of a particular CSs.	Yes. The indicator can provide information about the economic impact over time.	N/A	Partly. The indicator development is clearly described and its application is illustrated using the example of Suzhou New District in China. However, the discussion of its limitations and uncertainties is rather incomprehensive.	N/A	Yes. The indicator uses substance flow analysis (a branch of MFA) as main methodology to calculate economic impacts.	Partly. The indicator uses data from questionnaire surveys from companies in the PCB production chain, additional interviews with stakeholders, and clean production auditing reports from enterprises.	Yes. The indicator can be applied in various industries and for various products and services.	Yes. The indicator "could help the enterprises find out the gap and analyse existing problems" (Wen and Meng 2015), and hence can address the economic needs or objectives of industrial stakeholders.	Yes. The logic of the indicator is intuitive, and the result is communicated in a single value (resource productivity in thousand yuan/ton).
10	EEIR	Eco-Efﬁciency Indicator	Park and Behera	2014	academia	multidimensional	eco-industrial park	The eco-efficiency indicator is proposed as an integral parameter for simultaneously quantifying the economic and environmental performance of industrial symbiosis (IS) networks. It includes one economic indicator (net economic benefit), and three simplified environmental indicators (raw material consumption, energy consumption, and CO2 emission) (adapted from Park and Behera 2014).	$		No. The indicator covers the pre-production and production phases, however, it does not consider the use and EOU phases.	Yes. The indicator considers reduce, reuse, recycle, and recover (De Pascale et al. 2021).	Yes. The indicator measures an economic impact through eco-efficiency and it is clear how the impact changes depending on the implementation of a particular CS.	Yes. The indicator can provide information about the economic impact over time.	N/A	Yes. The indicator development is clearly described, the limitations are discussed, and the indicator application is illustrated using the example of the Ulsan Eco-Industrial Park in South Korea.	N/A	No. The economic impacts are calculated using net economic benefit in US$. The indicator does not use LCA- or MFA-based assessment frameworks.	Partly. The indicator uses data from the government and study participants (e.g., companies, experts).	Yes. The indicator can be applied in various industries and for various products and services.	Yes. The indicator can address the economic needs or objectives of industrial stakeholders.	Yes. The logic of the indicator is intuitive, and the result is communicated in a single value (net economic benefit in US$).
11	FCIM	Five Category Index Method	Li and Su	2012	academia	multidimensional	eco-industrial park	The five-category indicator, where one category - economic development - is related to economic impacts. It measures rate of output per unit of land area (Billion/ha), per capita GDP (Wan Yuan / person), rate of return on common stockholders' equity (%), and annual growth rate of industrial added value (%). Other categories are environment-related and measure resources exploiting, pollution reduc…	various (specified in the description)		No. The indicator covers the production phase and does not consider pre-production, use, and EOU phases.	No. The economic part of the indicator (economic development) does not distinguish different CSs.	Partly. The indicator measures an economic impact (economic development level of the chemical enterprises), however, it is unclear how the impact changes depending on the implementation of a particular CSs.	Yes. The indicator can provide information about the economic impact over time.	N/A	Partly. The indicator development and application are clearly described, however, the description of its limitations is rather incomprehensive.	N/A	No. The economic impacts are calculated using the system of weighted sub-indicators ('indices'). The indicator does not use LCA- or MFA-based assessment frameworks.	Partly. The indicator uses data from the Beijing Petrochemical New Material Base.	Yes. The indicator can be applied in various industries and for various products and services.	Partly. The indicator enables to track the economic development of enterprises and hence it potentially can address the economic needs or objectives of enterprise-related stakeholders. However, its target audience is not clearly specified.	Yes. The logic of a weighted sum model is intuitive, and the result is communicated in a single value (economic development indicator).
12	MIND	Method for analysis of Industrial energy systems	Karlsson and Wolf (2008)	2008	academia	multidimensional	eco-industrial park	A model comprising a pulp mill, a sawmill, a district heating network and a biofuel upgrading plant is used to demonstrate how the MIND method, an optimization method based on mixed integer linear programming, can be used to evaluate industrial symbiosis in the forest industry. As financial benefits are an important objective for decision-makers, the optimization is performed taking the cost into…	%		No. The indicator covers the pre-production and production phases, however, it does not consider the use and EOU phases.	No. The indicator considers only reduce (De Pascale et al. 2021).	Partly. The indicator measures an economic impact (decrease in system cost), however, it is unclear how the impact changes depending on the implementation of a particular CSs.	Yes. The indicator can provide information about the economic impact over time.	N/A	Yes. The indicator is clearly described, the limitations are extensively discussed, the sensitivity analysis is conducted, and the indicator application is illustrated using the example of a forest industry in Sweden.	N/A	No. The economic impact is calculated using the MIND method, an optimization method based on mixed integer linear programming. The indicator does not use LCA- or MFA-based assessment frameworks.	Partly. The indicator uses data from the existing plants in Sweden and public price lists.	Yes. The indicator can be applied in various industries and for various products and services.	Yes. In addition to a broader industrial symbiosis view, the indicator can be used to evaluate economic effects on the separate industries, and hence can be "a useful tool both for an industry striving for profit and for policy makers concerned with overall environmental and economic goals" (Karlsson 2008).	Partly. The indicator result is communicated in a single aggregated value, however, the modelling based on the MIND method is rather complex.
13	QAEEA	Quantitative Assessment of Economic and Environmental Aspects	Jacobsen	2006	academia	multidimensional	eco-industrial park	The method evaluates environmental and economic aspects of the selected water-related exchanges within an industrial symbiosis (IS). The economic aspects of the IS projects are estimated and discussed as a combination of direct cost reductions, real investments in relation to alternative avoided investment scenarios, and estimated payback times for the different exchange projects at the time of p…	ratio / index		No. The indicator covers the by-product exchanges among several colocated companies, and it does not focus on life cycle phases.	Partly. The indicator considers reduce, reuse, and recycle (De Pascale et al. 2021).	Partly. The indicator measures an economic impact through comparative index cost profile, however, it is unclear how the impact changes depending on the implementation of a particular CSs.	Yes. The indicator can provide information about the economic impact over time.	N/A	Partly. The indicator development is clearly described and its application is illustrated using the example of the industrial symbiosis complex in Kalundborg, Denmark. However, the discussion of its limitations and uncertainties is rather incomprehensive.	N/A	No. The economic impact is calculated as direct cost reductions, real investments in relation to alternative avoided investment scenarios, and calculated payback times for the different exchange projects at the time of project initiation. The indicator does not use LCA- or MFA-based assessment frameworks.	Partly. The indicator uses data from qualitative key-informant interviews, internal and external documents from the companies involved, and public statistical material.	Yes. The indicator can be applied in various industries and for various products and services.	Yes. The indicator enables to track the economic impacts from IS among several colocated companies (power plant, a biotech and pharmaceutical company, oil refinery, a producer of plasterboard, and a soil remediation company), and hence can address the economic needs or objectives of industrial stakeholders.	Yes. The logic of the indicator is intuitive, and the result is communicated in a single value (price per ton or total investment).
